# Supplementary material for: A new species of Trichopeltis Pocock, 1894 from southern China, with a checklist and a distribution map of Trichopeltis species (Diplopoda, Polydesmida, Cryptodesmidae)
Source: Zookeys. 2017 Dec 29;(725):123–37. doi: 10.3897/zookeys.725.22014 (PMC5769734; doi:10.3897/zookeys.725.22014)
Supplement: XML Treatment for Trichopeltis doriae [file zookeys.725.22014-treatment3.xml]

<!DOCTYPE tp:taxon-treatment
  PUBLIC "-//TaxonX//DTD Taxonomic Treatment Publishing DTD v0 20100105//EN" "tax-treatment-NSO.dtd">
<tp:taxon-treatment xmlns:tp="http://www.plazi.org/taxpub"><tp:treatment-meta><kwd-group><label>Taxon classification</label><kwd><named-content xmlns:xlink="http://www.w3.org/1999/xlink" content-type="kingdom">Animalia</named-content></kwd><kwd><named-content xmlns:xlink="http://www.w3.org/1999/xlink" content-type="order">Microthyriales</named-content></kwd><kwd><named-content xmlns:xlink="http://www.w3.org/1999/xlink" content-type="family">Trichothyriaceae</named-content></kwd></kwd-group><mixed-citation publication-type="journal"><person-group><name><surname>Likhitrakarn</surname><given-names>Natdanai</given-names></name><name><surname>Golovatch</surname><given-names>Sergei I.</given-names></name><name><surname>Srisonchai</surname><given-names>Ruttapon</given-names></name><name><surname>Panha</surname><given-names>Somsak</given-names></name></person-group><article-title>A new species of <italic><tp:taxon-name><tp:taxon-name-part taxon-name-part-type="genus" reg="Trichopeltis">Trichopeltis</tp:taxon-name-part></tp:taxon-name></italic> Pocock, 1894 from southern China, with a checklist and a distribution map of <italic><tp:taxon-name><tp:taxon-name-part taxon-name-part-type="genus" reg="Trichopeltis">Trichopeltis</tp:taxon-name-part></tp:taxon-name></italic> species (<tp:taxon-name><tp:taxon-name-part taxon-name-part-type="class">Diplopoda</tp:taxon-name-part></tp:taxon-name>, <tp:taxon-name><tp:taxon-name-part taxon-name-part-type="order">Polydesmida</tp:taxon-name-part></tp:taxon-name>, <tp:taxon-name><tp:taxon-name-part taxon-name-part-type="family">Cryptodesmidae</tp:taxon-name-part></tp:taxon-name>)</article-title><source>Zookeys</source><day>29</day><month>12</month><year>2017</year><volume>2017</volume><issue>725</issue><fpage>123</fpage><lpage>137</lpage><pub-id pub-id-type="doi">10.3897/zookeys.725.22014</pub-id></mixed-citation></tp:treatment-meta><tp:nomenclature><tp:taxon-name>
              <tp:taxon-name-part taxon-name-part-type="genus" reg="Trichopeltis">Trichopeltis</tp:taxon-name-part>
              <tp:taxon-name-part taxon-name-part-type="species" reg="doriae">doriae</tp:taxon-name-part>
            </tp:taxon-name><tp:taxon-authority>Pocock, 1895</tp:taxon-authority><tp:nomenclature-citation-list><tp:nomenclature-citation><tp:taxon-name>
                  <tp:taxon-name-part taxon-name-part-type="genus" reg="Trichopeltis">Trichopeltis</tp:taxon-name-part> <tp:taxon-name-part taxon-name-part-type="species" reg="doriae">doriae</tp:taxon-name-part></tp:taxon-name><comment>Pocock, 1895: 792 (D).</comment></tp:nomenclature-citation><tp:nomenclature-citation><tp:taxon-name>
                  <tp:taxon-name-part taxon-name-part-type="genus" reg="Trichopeltis">Trichopeltis</tp:taxon-name-part> <tp:taxon-name-part taxon-name-part-type="species" reg="Doriae">Doriae</tp:taxon-name-part></tp:taxon-name><comment>– <xref ref-type="bibr" rid="B2">Attems 1899</xref>: 362 (L, K); 1914: 168 (L).</comment></tp:nomenclature-citation><tp:nomenclature-citation><tp:taxon-name>
                  <tp:taxon-name-part taxon-name-part-type="genus" reg="Trichopeltis">Trichopeltis</tp:taxon-name-part> <tp:taxon-name-part taxon-name-part-type="species" reg="doriae">doriae</tp:taxon-name-part></tp:taxon-name><comment>– <xref ref-type="bibr" rid="B4">Attems 1936</xref>: 244 (R); 1940: 221 (D, K); <xref ref-type="bibr" rid="B19">Jeekel 1955</xref>: 415 (M); <xref ref-type="bibr" rid="B18">Hoffman 1973</xref>: 191 (M); <xref ref-type="bibr" rid="B14">Golovatch et al. 2010</xref>: 63 (M, K); <xref ref-type="bibr" rid="B15">Golovatch and VandenSpiegel 2017</xref>: 762 (L); <xref ref-type="bibr" rid="B23">Liu et al. 2017</xref>: 2, 12 (M, K).</comment></tp:nomenclature-citation></tp:nomenclature-citation-list></tp:nomenclature><tp:treatment-sec sec-type="Record from Myanmar" id="SECID0EHCAE"><title>Record from Myanmar.</title><p>Yado, Carin Asciuii Cheba, 1,200–1,300 m a.s.l. (<xref ref-type="bibr" rid="B25">Pocock 1895</xref>; <xref ref-type="bibr" rid="B4">Attems 1936</xref>).</p></tp:treatment-sec><ref-list><ref id="B2"><mixed-citation xmlns:xlink="http://www.w3.org/1999/xlink" xlink:type="simple">
          <person-group><name name-style="western"><surname>Attems</surname><given-names>C</given-names></name></person-group> (<year>1899</year>) <article-title>System der Polydesmiden. II. Theil.</article-title> <source>Denkschriften der Akademie der Wissenschaften Wien, mathematisch-naturwissenschaftliche Classe</source> <volume>68</volume>: <fpage>251</fpage>–<lpage>436</lpage>.</mixed-citation></ref><ref id="B4"><mixed-citation xmlns:xlink="http://www.w3.org/1999/xlink" xlink:type="simple">
          <person-group><name name-style="western"><surname>Attems</surname><given-names>C</given-names></name></person-group> (<year>1936</year>) <article-title><tp:taxon-name><tp:taxon-name-part taxon-name-part-type="class">Diplopoda</tp:taxon-name-part></tp:taxon-name> of India.</article-title> <source>Memoirs of the Indian Museum</source> <volume>11</volume>(<issue>4</issue>): <fpage>133</fpage>–<lpage>323</lpage>.</mixed-citation></ref><ref id="B19"><mixed-citation xmlns:xlink="http://www.w3.org/1999/xlink" xlink:type="simple">
          <person-group><name name-style="western"><surname>Jeekel</surname><given-names>CAW</given-names></name></person-group> (<year>1955</year>) <article-title>Milliped miscellany II.</article-title> <source>Entomologische Berichten</source> <volume>15</volume>: <fpage>412</fpage>–<lpage>417</lpage>.</mixed-citation></ref><ref id="B18"><mixed-citation xmlns:xlink="http://www.w3.org/1999/xlink" xlink:type="simple">
          <person-group><name name-style="western"><surname>Hoffman</surname><given-names>RL</given-names></name></person-group> (<year>1973</year>) <article-title>A new milliped of the genus <italic><tp:taxon-name><tp:taxon-name-part taxon-name-part-type="genus">Chonodesmus</tp:taxon-name-part></tp:taxon-name></italic>, with a proposed reclassification of the family <tp:taxon-name><tp:taxon-name-part taxon-name-part-type="family">Cryptodesmidae</tp:taxon-name-part></tp:taxon-name> (<tp:taxon-name><tp:taxon-name-part taxon-name-part-type="class">Diplopoda</tp:taxon-name-part></tp:taxon-name>, <tp:taxon-name><tp:taxon-name-part taxon-name-part-type="order">Polydesmida</tp:taxon-name-part></tp:taxon-name>).</article-title> <source>Studies on Neotropical Fauna and Environment</source> <volume>8</volume>: <fpage>179</fpage>–<lpage>193</lpage>. <ext-link xlink:type="simple" ext-link-type="doi" xlink:href="10.1080/01650527309360461">https://doi.org/10.1080/01650527309360461</ext-link></mixed-citation></ref><ref id="B14"><mixed-citation xmlns:xlink="http://www.w3.org/1999/xlink" xlink:type="simple">
          <person-group><name name-style="western"><surname>Golovatch</surname><given-names>SI</given-names></name><name name-style="western"><surname>Geoffroy</surname><given-names>JJ</given-names></name><name name-style="western"><surname>Mauriès</surname><given-names>JP</given-names></name><name name-style="western"><surname>VandenSpiegel</surname><given-names>D</given-names></name></person-group> (<year>2010</year>) <article-title>Two new species of the millipede genus <italic><tp:taxon-name><tp:taxon-name-part taxon-name-part-type="genus">Trichopeltis</tp:taxon-name-part></tp:taxon-name></italic> Pocock, 1894 (<tp:taxon-name><tp:taxon-name-part taxon-name-part-type="class">Diplopoda</tp:taxon-name-part></tp:taxon-name>: <tp:taxon-name><tp:taxon-name-part taxon-name-part-type="order">Polydesmida</tp:taxon-name-part></tp:taxon-name>: <tp:taxon-name><tp:taxon-name-part taxon-name-part-type="family">Cryptodesmidae</tp:taxon-name-part></tp:taxon-name>) from Vietnam and China.</article-title> <source><tp:taxon-name><tp:taxon-name-part taxon-name-part-type="phylum">Arthropoda</tp:taxon-name-part></tp:taxon-name> Selecta</source> <volume>19</volume>(<issue>2</issue>): <fpage>63</fpage>–<lpage>72</lpage>.</mixed-citation></ref><ref id="B15"><mixed-citation xmlns:xlink="http://www.w3.org/1999/xlink" xlink:type="simple">
          <person-group><name name-style="western"><surname>Golovatch</surname><given-names>SI</given-names></name><name name-style="western"><surname>VandenSpiegel</surname><given-names>D</given-names></name></person-group> (<year>2017</year>) <article-title>One new and two little-known species of the millipede family <tp:taxon-name><tp:taxon-name-part taxon-name-part-type="family">Cryptodesmidae</tp:taxon-name-part></tp:taxon-name> from Indochina (<tp:taxon-name><tp:taxon-name-part taxon-name-part-type="class">Diplopoda</tp:taxon-name-part></tp:taxon-name>, <tp:taxon-name><tp:taxon-name-part taxon-name-part-type="order">Polydesmida</tp:taxon-name-part></tp:taxon-name>).</article-title> <source>Zoologicheskii zhurnal</source> <volume>96</volume>(<issue>7</issue>): <fpage>757</fpage>–<lpage>767</lpage>.</mixed-citation></ref><ref id="B23"><mixed-citation xmlns:xlink="http://www.w3.org/1999/xlink" xlink:type="simple">
          <person-group><name name-style="western"><surname>Liu</surname><given-names>W</given-names></name><name name-style="western"><surname>Golovatch</surname><given-names>SI</given-names></name><name name-style="western"><surname>Tian</surname><given-names>M</given-names></name></person-group> (<year>2017</year>) <article-title>Three new cavernicolous species of the millipede genus <italic><tp:taxon-name><tp:taxon-name-part taxon-name-part-type="genus">Trichopeltis</tp:taxon-name-part></tp:taxon-name></italic> Pocock, 1894 (<tp:taxon-name><tp:taxon-name-part taxon-name-part-type="class">Diplopoda</tp:taxon-name-part></tp:taxon-name>: <tp:taxon-name><tp:taxon-name-part taxon-name-part-type="order">Polydesmida</tp:taxon-name-part></tp:taxon-name>: <tp:taxon-name><tp:taxon-name-part taxon-name-part-type="family">Cryptodesmidae</tp:taxon-name-part></tp:taxon-name>) from southern China.</article-title> <source>ZooKeys</source> <volume>710</volume>: <fpage>1</fpage>–<lpage>14</lpage>. <ext-link xlink:type="simple" ext-link-type="doi" xlink:href="10.3897/zookeys.710.20025">https://doi.org/10.3897/zookeys.710.20025</ext-link></mixed-citation></ref><ref id="B25"><mixed-citation xmlns:xlink="http://www.w3.org/1999/xlink" xlink:type="simple">
          <person-group><name name-style="western"><surname>Pocock</surname><given-names>RI</given-names></name></person-group> (<year>1895</year>) The <tp:taxon-name><tp:taxon-name-part taxon-name-part-type="above-genus">Myriopoda</tp:taxon-name-part></tp:taxon-name> of Burma, Pt. IV. Report upon the <tp:taxon-name><tp:taxon-name-part taxon-name-part-type="superfamily">Polydesmoidea</tp:taxon-name-part></tp:taxon-name> collected by Sig. L. Fea, Mr. E. W. Oates and others. Annali del Museo Civico di Storia Naturale di Genova, Serie 2, 16: 1–48.</mixed-citation></ref></ref-list></tp:taxon-treatment>
