# Supplementary material for: A new species of Trichopeltis Pocock, 1894 from southern China, with a checklist and a distribution map of Trichopeltis species (Diplopoda, Polydesmida, Cryptodesmidae)
Source: Zookeys. 2017 Dec 29;(725):123–37. doi: 10.3897/zookeys.725.22014 (PMC5769734; doi:10.3897/zookeys.725.22014)
Supplement: XML Treatment for Trichopeltis kometis [file zookeys.725.22014-treatment6.xml]

<!DOCTYPE tp:taxon-treatment
  PUBLIC "-//TaxonX//DTD Taxonomic Treatment Publishing DTD v0 20100105//EN" "tax-treatment-NSO.dtd">
<tp:taxon-treatment xmlns:tp="http://www.plazi.org/taxpub"><tp:treatment-meta><kwd-group><label>Taxon classification</label><kwd><named-content xmlns:xlink="http://www.w3.org/1999/xlink" content-type="kingdom">Animalia</named-content></kwd><kwd><named-content xmlns:xlink="http://www.w3.org/1999/xlink" content-type="order">Microthyriales</named-content></kwd><kwd><named-content xmlns:xlink="http://www.w3.org/1999/xlink" content-type="family">Trichothyriaceae</named-content></kwd></kwd-group><mixed-citation publication-type="journal"><person-group><name><surname>Likhitrakarn</surname><given-names>Natdanai</given-names></name><name><surname>Golovatch</surname><given-names>Sergei I.</given-names></name><name><surname>Srisonchai</surname><given-names>Ruttapon</given-names></name><name><surname>Panha</surname><given-names>Somsak</given-names></name></person-group><article-title>A new species of <italic><tp:taxon-name><tp:taxon-name-part taxon-name-part-type="genus" reg="Trichopeltis">Trichopeltis</tp:taxon-name-part></tp:taxon-name></italic> Pocock, 1894 from southern China, with a checklist and a distribution map of <italic><tp:taxon-name><tp:taxon-name-part taxon-name-part-type="genus" reg="Trichopeltis">Trichopeltis</tp:taxon-name-part></tp:taxon-name></italic> species (<tp:taxon-name><tp:taxon-name-part taxon-name-part-type="class">Diplopoda</tp:taxon-name-part></tp:taxon-name>, <tp:taxon-name><tp:taxon-name-part taxon-name-part-type="order">Polydesmida</tp:taxon-name-part></tp:taxon-name>, <tp:taxon-name><tp:taxon-name-part taxon-name-part-type="family">Cryptodesmidae</tp:taxon-name-part></tp:taxon-name>)</article-title><source>Zookeys</source><day>29</day><month>12</month><year>2017</year><volume>2017</volume><issue>725</issue><fpage>123</fpage><lpage>137</lpage><pub-id pub-id-type="doi">10.3897/zookeys.725.22014</pub-id></mixed-citation></tp:treatment-meta><tp:nomenclature><tp:taxon-name>
              <tp:taxon-name-part taxon-name-part-type="genus" reg="Trichopeltis">Trichopeltis</tp:taxon-name-part>
              <tp:taxon-name-part taxon-name-part-type="species" reg="kometis">kometis</tp:taxon-name-part>
            </tp:taxon-name><tp:taxon-authority>(Attems, 1938)</tp:taxon-authority><tp:nomenclature-citation-list><tp:nomenclature-citation><tp:taxon-name>
                  <tp:taxon-name-part taxon-name-part-type="genus" reg="Niponielle">Niponielle</tp:taxon-name-part>
                </tp:taxon-name><comment>(sic!) <tp:taxon-name><tp:taxon-name-part taxon-name-part-type="genus" reg="Niponielle"/><tp:taxon-name-part taxon-name-part-type="species" reg="kometis">kometis</tp:taxon-name-part></tp:taxon-name> Attems, 1938: 244 (D).</comment></tp:nomenclature-citation><tp:nomenclature-citation><tp:taxon-name>
                  <tp:taxon-name-part taxon-name-part-type="genus" reg="Onomatoplanus">Onomatoplanus</tp:taxon-name-part> <tp:taxon-name-part taxon-name-part-type="species" reg="kometis">kometis</tp:taxon-name-part></tp:taxon-name><comment>– <xref ref-type="bibr" rid="B6">Attems 1940</xref>: 222 (D); 1953: 179 (R).</comment></tp:nomenclature-citation><tp:nomenclature-citation><tp:taxon-name>
                  <tp:taxon-name-part taxon-name-part-type="genus" reg="Pseudoniponiella">Pseudoniponiella</tp:taxon-name-part> <tp:taxon-name-part taxon-name-part-type="species" reg="kometis">kometis</tp:taxon-name-part></tp:taxon-name><comment>– <xref ref-type="bibr" rid="B28">Verhoeff 1942</xref>: 431 (D); <xref ref-type="bibr" rid="B11">Golovatch 2015</xref>: 156 (M).</comment></tp:nomenclature-citation><tp:nomenclature-citation><tp:taxon-name>
                  <tp:taxon-name-part taxon-name-part-type="genus" reg="Niponia">Niponia</tp:taxon-name-part> <tp:taxon-name-part taxon-name-part-type="species" reg="kometis">kometis</tp:taxon-name-part></tp:taxon-name><comment>– <xref ref-type="bibr" rid="B10">Golovatch 1983</xref>: 180 (L); <xref ref-type="bibr" rid="B9">Enghoff et al. 2004</xref>: 41 (L); <xref ref-type="bibr" rid="B21">Likhitrakarn et al. 2014</xref>: 479 (L); 2015: 181 (L).</comment></tp:nomenclature-citation><tp:nomenclature-citation><tp:taxon-name>
                  <tp:taxon-name-part taxon-name-part-type="genus" reg="Trichopeltis">Trichopeltis</tp:taxon-name-part> <tp:taxon-name-part taxon-name-part-type="species" reg="deharvengi">deharvengi</tp:taxon-name-part></tp:taxon-name><comment><xref ref-type="bibr" rid="B14">Golovatch et al., 2010</xref>: 64 (D); <xref ref-type="bibr" rid="B11">Golovatch 2015</xref>: 156 (M).</comment></tp:nomenclature-citation><tp:nomenclature-citation><tp:taxon-name>
                  <tp:taxon-name-part taxon-name-part-type="genus" reg="Trichopeltis">Trichopeltis</tp:taxon-name-part> <tp:taxon-name-part taxon-name-part-type="species" reg="kometis">kometis</tp:taxon-name-part></tp:taxon-name><comment>– <xref ref-type="bibr" rid="B13">Golovatch and Akkari 2016</xref>: 2 (D); <xref ref-type="bibr" rid="B12">Golovatch 2016</xref>: 33 (M), <xref ref-type="bibr" rid="B15">Golovatch and VandenSpiegel 2017</xref>: 757 (L); <xref ref-type="bibr" rid="B23">Liu et al. 2017</xref>: 2, 12 (M, K).</comment></tp:nomenclature-citation></tp:nomenclature-citation-list></tp:nomenclature><tp:treatment-sec sec-type="Records from Vietnam" id="SECID0EHRAE"><title>Records from Vietnam.</title><p>Khanhhoa Province, Mt Hon Ba (Nhatrang); Lam Dong Province, Mt Diling, 1,000 m a.s.l. (S. Annam); Dalat (S. Annam), 1,500 m a.s.l.; Dalat, Camli, 1,500 m a.s.l.; Peak Langbian; Danang Province, Mt Bana, 1,400 m a.s.l. (<xref ref-type="bibr" rid="B5">Attems 1938</xref>); Lamdong Province, Peak Langbian; Dalat; Danang Province, Mt Bana, 1,500 m a.s.l.; Laocai Province, Mt. Fanxipan; Laichau Province, Laichau (<xref ref-type="bibr" rid="B7">Attems 1953</xref>); Lam Dong Province, Dalat, Peak Lang Bian, below summit (ca 2,030 m a.s.l.), (<xref ref-type="bibr" rid="B14">Golovatch et al. 2010</xref>); Laos: Xiang Khouang Province, Xieng Khouang; Luang Prabang Province, Luang Prabang; Sainyabuli Province, Paklay; Champasak Province, Bolaven Plateau; Cambodia: Kratie Province, Kratie (Mekong) (<xref ref-type="bibr" rid="B7">Attems 1953</xref>).</p></tp:treatment-sec><ref-list><ref id="B6"><mixed-citation xmlns:xlink="http://www.w3.org/1999/xlink" xlink:type="simple">
          <person-group><name name-style="western"><surname>Attems</surname><given-names>C</given-names></name></person-group> (<year>1940</year>) <article-title><tp:taxon-name><tp:taxon-name-part taxon-name-part-type="subphylum">Myriapoda</tp:taxon-name-part></tp:taxon-name> 3. <tp:taxon-name><tp:taxon-name-part taxon-name-part-type="superfamily">Polydesmoidea</tp:taxon-name-part></tp:taxon-name> III. Fam. <tp:taxon-name><tp:taxon-name-part taxon-name-part-type="family">Polydesmidae</tp:taxon-name-part></tp:taxon-name>, <tp:taxon-name><tp:taxon-name-part taxon-name-part-type="family">Vanhoeffeniidae</tp:taxon-name-part></tp:taxon-name>, <tp:taxon-name><tp:taxon-name-part taxon-name-part-type="family">Cryptodesmidae</tp:taxon-name-part></tp:taxon-name>, <tp:taxon-name><tp:taxon-name-part taxon-name-part-type="family">Oniscodesmidae</tp:taxon-name-part></tp:taxon-name>, <tp:taxon-name><tp:taxon-name-part taxon-name-part-type="family">Sphaerotrichopidae</tp:taxon-name-part></tp:taxon-name>, <tp:taxon-name><tp:taxon-name-part taxon-name-part-type="family">Peridontodesmidae</tp:taxon-name-part></tp:taxon-name>, <tp:taxon-name><tp:taxon-name-part taxon-name-part-type="family">Rhachidesmidae</tp:taxon-name-part></tp:taxon-name>, <tp:taxon-name><tp:taxon-name-part taxon-name-part-type="family">Macellolophidae</tp:taxon-name-part></tp:taxon-name>, <tp:taxon-name><tp:taxon-name-part taxon-name-part-type="family">Pandirodesmidae</tp:taxon-name-part></tp:taxon-name>.</article-title> <source>Das Tierreich</source> <volume>70</volume>: <fpage>1</fpage>–<lpage>577</lpage>.</mixed-citation></ref><ref id="B28"><mixed-citation xmlns:xlink="http://www.w3.org/1999/xlink" xlink:type="simple">
          <person-group><name name-style="western"><surname>Verhoeff</surname><given-names>KW</given-names></name></person-group> (<year>1942</year>) <article-title>Über eine neue Familie der Polydesmoideen und die peripheren Zweige der <tp:taxon-name>Hypocephalia</tp:taxon-name>.</article-title> <source>Archiv für Naturgeschichte, NF</source> <volume>10</volume>(<issue>4</issue>): <fpage>431</fpage>–<lpage>442</lpage>.</mixed-citation></ref><ref id="B11"><mixed-citation xmlns:xlink="http://www.w3.org/1999/xlink" xlink:type="simple">
          <person-group><name name-style="western"><surname>Golovatch</surname><given-names>SI</given-names></name></person-group> (<year>2015</year>) <article-title>Review of the millipede genus <italic><tp:taxon-name><tp:taxon-name-part taxon-name-part-type="genus">Ophrydesmus</tp:taxon-name-part></tp:taxon-name></italic> Cook, 1896, with the description of a new species from southern Vietnam (<tp:taxon-name><tp:taxon-name-part taxon-name-part-type="class">Diplopoda</tp:taxon-name-part></tp:taxon-name>: <tp:taxon-name><tp:taxon-name-part taxon-name-part-type="order">Polydesmida</tp:taxon-name-part></tp:taxon-name>: <tp:taxon-name><tp:taxon-name-part taxon-name-part-type="family">Cryptodesmidae</tp:taxon-name-part></tp:taxon-name>).</article-title> <source>Tropical Natural History</source> <volume>15</volume>(<issue>2</issue>): <fpage>155</fpage>–<lpage>165</lpage>.</mixed-citation></ref><ref id="B10"><mixed-citation xmlns:xlink="http://www.w3.org/1999/xlink" xlink:type="simple">
          <person-group><name name-style="western"><surname>Golovatch</surname><given-names>SI</given-names></name></person-group> (<year>1983</year>) <article-title>[Millipedes (<tp:taxon-name><tp:taxon-name-part taxon-name-part-type="class">Diplopoda</tp:taxon-name-part></tp:taxon-name>) in the fauna of Vietnam].</article-title> In: <person-group><name name-style="western"><surname>Sokolov</surname><given-names>VE</given-names></name></person-group> (<role>Ed.</role>) <issue-title>Fauna i ekologiya zhivotnykh Vietnama [Fauna and animal ecology of Vietnam].</issue-title> <source>Nauka Publishers, Moscow</source>, <fpage>178</fpage>–<lpage>186</lpage>. [In Russian]</mixed-citation></ref><ref id="B9"><mixed-citation xmlns:xlink="http://www.w3.org/1999/xlink" xlink:type="simple">
          <person-group><name name-style="western"><surname>Enghoff</surname><given-names>H</given-names></name><name name-style="western"><surname>Golovatch</surname><given-names>SI</given-names></name><name name-style="western"><surname>Nguyen</surname><given-names>DA</given-names></name></person-group> (<year>2004</year>) A review of the millipede fauna of Vietnam. <tp:taxon-name><tp:taxon-name-part taxon-name-part-type="phylum">Arthropoda</tp:taxon-name-part></tp:taxon-name> Selecta 13(1/2): 29–43.</mixed-citation></ref><ref id="B21"><mixed-citation xmlns:xlink="http://www.w3.org/1999/xlink" xlink:type="simple">
          <person-group><name name-style="western"><surname>Likhitrakarn</surname><given-names>N</given-names></name><name name-style="western"><surname>Golovatch</surname><given-names>SI</given-names></name><name name-style="western"><surname>Panha</surname><given-names>S</given-names></name></person-group> (<year>2014</year>) <article-title>A checklist of the millipedes (<tp:taxon-name><tp:taxon-name-part taxon-name-part-type="class">Diplopoda</tp:taxon-name-part></tp:taxon-name>) of Laos.</article-title> <source>Zootaxa</source> <volume>3754</volume>(<issue>4</issue>): <fpage>473</fpage>–<lpage>482</lpage>. <ext-link xlink:type="simple" ext-link-type="doi" xlink:href="10.11646/zootaxa.3754.4.8">http://dx.doi.org/10.11646/zootaxa.3754.4.8</ext-link></mixed-citation></ref><ref id="B14"><mixed-citation xmlns:xlink="http://www.w3.org/1999/xlink" xlink:type="simple">
          <person-group><name name-style="western"><surname>Golovatch</surname><given-names>SI</given-names></name><name name-style="western"><surname>Geoffroy</surname><given-names>JJ</given-names></name><name name-style="western"><surname>Mauriès</surname><given-names>JP</given-names></name><name name-style="western"><surname>VandenSpiegel</surname><given-names>D</given-names></name></person-group> (<year>2010</year>) <article-title>Two new species of the millipede genus <italic><tp:taxon-name><tp:taxon-name-part taxon-name-part-type="genus">Trichopeltis</tp:taxon-name-part></tp:taxon-name></italic> Pocock, 1894 (<tp:taxon-name><tp:taxon-name-part taxon-name-part-type="class">Diplopoda</tp:taxon-name-part></tp:taxon-name>: <tp:taxon-name><tp:taxon-name-part taxon-name-part-type="order">Polydesmida</tp:taxon-name-part></tp:taxon-name>: <tp:taxon-name><tp:taxon-name-part taxon-name-part-type="family">Cryptodesmidae</tp:taxon-name-part></tp:taxon-name>) from Vietnam and China.</article-title> <source><tp:taxon-name><tp:taxon-name-part taxon-name-part-type="phylum">Arthropoda</tp:taxon-name-part></tp:taxon-name> Selecta</source> <volume>19</volume>(<issue>2</issue>): <fpage>63</fpage>–<lpage>72</lpage>.</mixed-citation></ref><ref id="B13"><mixed-citation xmlns:xlink="http://www.w3.org/1999/xlink" xlink:type="simple">
          <person-group><name name-style="western"><surname>Golovatch</surname><given-names>SI</given-names></name><name name-style="western"><surname>Akkari</surname><given-names>N</given-names></name></person-group> (<year>2016</year>) <article-title>Identity of the millipede, <italic><tp:taxon-name><tp:taxon-name-part taxon-name-part-type="genus">Pseudoniponiella</tp:taxon-name-part> <tp:taxon-name-part taxon-name-part-type="species">kometis</tp:taxon-name-part></tp:taxon-name></italic> (Attems, 1938) (<tp:taxon-name><tp:taxon-name-part taxon-name-part-type="class">Diplopoda</tp:taxon-name-part></tp:taxon-name>: <tp:taxon-name><tp:taxon-name-part taxon-name-part-type="order">Polydesmida</tp:taxon-name-part></tp:taxon-name>: <tp:taxon-name><tp:taxon-name-part taxon-name-part-type="family">Cryptodesmidae</tp:taxon-name-part></tp:taxon-name>).</article-title> <source>Tropical Natural History</source> <volume>16</volume>(<issue>1</issue>): <fpage>1</fpage>–<lpage>6</lpage>.</mixed-citation></ref><ref id="B12"><mixed-citation xmlns:xlink="http://www.w3.org/1999/xlink" xlink:type="simple">
          <person-group><name name-style="western"><surname>Golovatch</surname><given-names>SI</given-names></name></person-group> (<year>2016</year>) <article-title>The millipede family <tp:taxon-name><tp:taxon-name-part taxon-name-part-type="family">Cryptodesmidae</tp:taxon-name-part></tp:taxon-name> in Indochina (<tp:taxon-name><tp:taxon-name-part taxon-name-part-type="class">Diplopoda</tp:taxon-name-part></tp:taxon-name>: <tp:taxon-name><tp:taxon-name-part taxon-name-part-type="order">Polydesmida</tp:taxon-name-part></tp:taxon-name>).</article-title> <source>ZooKeys</source> <volume>578</volume>: <fpage>33</fpage>–<lpage>43</lpage>. <ext-link xlink:type="simple" ext-link-type="doi" xlink:href="10.3897/zookeys.578.7994">http://dx.doi.org/10.3897/zookeys.578.7994</ext-link></mixed-citation></ref><ref id="B15"><mixed-citation xmlns:xlink="http://www.w3.org/1999/xlink" xlink:type="simple">
          <person-group><name name-style="western"><surname>Golovatch</surname><given-names>SI</given-names></name><name name-style="western"><surname>VandenSpiegel</surname><given-names>D</given-names></name></person-group> (<year>2017</year>) <article-title>One new and two little-known species of the millipede family <tp:taxon-name><tp:taxon-name-part taxon-name-part-type="family">Cryptodesmidae</tp:taxon-name-part></tp:taxon-name> from Indochina (<tp:taxon-name><tp:taxon-name-part taxon-name-part-type="class">Diplopoda</tp:taxon-name-part></tp:taxon-name>, <tp:taxon-name><tp:taxon-name-part taxon-name-part-type="order">Polydesmida</tp:taxon-name-part></tp:taxon-name>).</article-title> <source>Zoologicheskii zhurnal</source> <volume>96</volume>(<issue>7</issue>): <fpage>757</fpage>–<lpage>767</lpage>.</mixed-citation></ref><ref id="B23"><mixed-citation xmlns:xlink="http://www.w3.org/1999/xlink" xlink:type="simple">
          <person-group><name name-style="western"><surname>Liu</surname><given-names>W</given-names></name><name name-style="western"><surname>Golovatch</surname><given-names>SI</given-names></name><name name-style="western"><surname>Tian</surname><given-names>M</given-names></name></person-group> (<year>2017</year>) <article-title>Three new cavernicolous species of the millipede genus <italic><tp:taxon-name><tp:taxon-name-part taxon-name-part-type="genus">Trichopeltis</tp:taxon-name-part></tp:taxon-name></italic> Pocock, 1894 (<tp:taxon-name><tp:taxon-name-part taxon-name-part-type="class">Diplopoda</tp:taxon-name-part></tp:taxon-name>: <tp:taxon-name><tp:taxon-name-part taxon-name-part-type="order">Polydesmida</tp:taxon-name-part></tp:taxon-name>: <tp:taxon-name><tp:taxon-name-part taxon-name-part-type="family">Cryptodesmidae</tp:taxon-name-part></tp:taxon-name>) from southern China.</article-title> <source>ZooKeys</source> <volume>710</volume>: <fpage>1</fpage>–<lpage>14</lpage>. <ext-link xlink:type="simple" ext-link-type="doi" xlink:href="10.3897/zookeys.710.20025">https://doi.org/10.3897/zookeys.710.20025</ext-link></mixed-citation></ref><ref id="B5"><mixed-citation xmlns:xlink="http://www.w3.org/1999/xlink" xlink:type="simple">
          <person-group><name name-style="western"><surname>Attems</surname><given-names>C</given-names></name></person-group> (<year>1938</year>) <article-title>Die von Dr. C. Dawydoff in Französisch Indochina gesammelten Myriopoden.</article-title> <source>Mémoires du Muséum national d'Histoire naturelle, NS</source> <volume>6</volume>(<issue>2</issue>): <fpage>187</fpage>–<lpage>353</lpage>.</mixed-citation></ref><ref id="B7"><mixed-citation xmlns:xlink="http://www.w3.org/1999/xlink" xlink:type="simple">
          <person-group><name name-style="western"><surname>Attems</surname><given-names>C</given-names></name></person-group> (<year>1953</year>) <article-title>Myriopoden von Indochina. Expedition von C. Dawydoff (1938–1939). Mémoires du Muséum national d'Histoire naturelle, Sér.</article-title> <source>A (Zoologie)</source> <volume>5</volume>(<issue>3</issue>): <fpage>133</fpage>–<lpage>230</lpage>.</mixed-citation></ref></ref-list></tp:taxon-treatment>
