# Supplementary material for: A new species of Trichopeltis Pocock, 1894 from southern China, with a checklist and a distribution map of Trichopeltis species (Diplopoda, Polydesmida, Cryptodesmidae)
Source: Zookeys. 2017 Dec 29;(725):123–37. doi: 10.3897/zookeys.725.22014 (PMC5769734; doi:10.3897/zookeys.725.22014)
Supplement: XML Treatment for Trichopeltis sutchariti [file zookeys.725.22014-treatment13.xml]

<!DOCTYPE tp:taxon-treatment
  PUBLIC "-//TaxonX//DTD Taxonomic Treatment Publishing DTD v0 20100105//EN" "tax-treatment-NSO.dtd">
<tp:taxon-treatment xmlns:tp="http://www.plazi.org/taxpub"><tp:treatment-meta><kwd-group><label>Taxon classification</label><kwd><named-content xmlns:xlink="http://www.w3.org/1999/xlink" content-type="kingdom">Animalia</named-content></kwd><kwd><named-content xmlns:xlink="http://www.w3.org/1999/xlink" content-type="order">Microthyriales</named-content></kwd><kwd><named-content xmlns:xlink="http://www.w3.org/1999/xlink" content-type="family">Trichothyriaceae</named-content></kwd></kwd-group><mixed-citation publication-type="journal"><person-group><name><surname>Likhitrakarn</surname><given-names>Natdanai</given-names></name><name><surname>Golovatch</surname><given-names>Sergei I.</given-names></name><name><surname>Srisonchai</surname><given-names>Ruttapon</given-names></name><name><surname>Panha</surname><given-names>Somsak</given-names></name></person-group><article-title>A new species of <italic><tp:taxon-name><tp:taxon-name-part taxon-name-part-type="genus" reg="Trichopeltis">Trichopeltis</tp:taxon-name-part></tp:taxon-name></italic> Pocock, 1894 from southern China, with a checklist and a distribution map of <italic><tp:taxon-name><tp:taxon-name-part taxon-name-part-type="genus" reg="Trichopeltis">Trichopeltis</tp:taxon-name-part></tp:taxon-name></italic> species (<tp:taxon-name><tp:taxon-name-part taxon-name-part-type="class">Diplopoda</tp:taxon-name-part></tp:taxon-name>, <tp:taxon-name><tp:taxon-name-part taxon-name-part-type="order">Polydesmida</tp:taxon-name-part></tp:taxon-name>, <tp:taxon-name><tp:taxon-name-part taxon-name-part-type="family">Cryptodesmidae</tp:taxon-name-part></tp:taxon-name>)</article-title><source>Zookeys</source><day>29</day><month>12</month><year>2017</year><volume>2017</volume><issue>725</issue><fpage>123</fpage><lpage>137</lpage><pub-id pub-id-type="doi">10.3897/zookeys.725.22014</pub-id></mixed-citation></tp:treatment-meta><tp:nomenclature><tp:taxon-name>
              <tp:taxon-name-part taxon-name-part-type="genus" reg="Trichopeltis">Trichopeltis</tp:taxon-name-part>
              <tp:taxon-name-part taxon-name-part-type="species" reg="sutchariti">sutchariti</tp:taxon-name-part>
              <object-id xmlns:xlink="http://www.w3.org/1999/xlink" content-type="zoobank" xlink:type="simple">http://zoobank.org/99801C98-30DD-4939-B346-4D279B80273F</object-id>
            </tp:taxon-name><tp:taxon-status xmlns:xlink="http://www.w3.org/1999/xlink" xlink:type="simple">sp. n.</tp:taxon-status><xref ref-type="fig" rid="F1">Figs 1</xref><xref ref-type="fig" rid="F2">, 2</xref><xref ref-type="fig" rid="F3">, 3</xref><xref ref-type="fig" rid="F4">, 4</xref><xref ref-type="fig" rid="F5">, 5</xref></tp:nomenclature><tp:treatment-sec sec-type="type material" id="SECID0E6BAG"><title>Type material.</title><p>Holotype ♂ (<named-content xmlns:xlink="http://www.w3.org/1999/xlink" content-type="dwc:institutional_code" xlink:type="simple">CUMZ</named-content>), China, Yunnan Province, Xishuangbanna County, Mengla, 213 National Road, near Menglunzhen, Munlun village, 578 m a.s.l., <named-content xmlns:xlink="http://www.w3.org/1999/xlink" content-type="dwc:verbatimCoordinates" xlink:type="simple"><named-content content-type="geo-json" specific-use="{&#34;type&#34;:&#34;Point&#34;,&#34;coordinates&#34;:[101.229167,21.944444]}" id="NCID0ENCAG" xlink:type="simple">21°56'40"N, 101°13'45"E</named-content></named-content>, 25.10.2016, leg. J. Sutcharit &amp; S. Panha.</p></tp:treatment-sec><tp:treatment-sec sec-type="Paratypes" id="SECID0ERCAG"><title>Paratypes.</title><p>2 ♂♂, 1 ♀ (<named-content xmlns:xlink="http://www.w3.org/1999/xlink" content-type="dwc:institutional_code" xlink:type="simple">CUMZ</named-content>), 1 ♀ (<named-content xmlns:xlink="http://www.w3.org/1999/xlink" content-type="dwc:institutional_code" xlink:type="simple">ZMUM</named-content>), same locality, together with holotype.</p></tp:treatment-sec><tp:treatment-sec sec-type="Name" id="SECID0EBDAG"><title>Name.</title><p>Honours Jirasak Sutcharit (<named-content xmlns:xlink="http://www.w3.org/1999/xlink" content-type="dwc:institutional_code" xlink:type="simple">CUMZ</named-content>), one of the collectors.</p></tp:treatment-sec><tp:treatment-sec sec-type="Differential dagnosis" id="SECID0EMDAG"><title>Differential dagnosis.</title><p>This new species seems to be particularly similar to <italic><tp:taxon-name><tp:taxon-name-part taxon-name-part-type="genus" reg="Trichopeltis">T.</tp:taxon-name-part> <tp:taxon-name-part taxon-name-part-type="species" reg="bellus">bellus</tp:taxon-name-part></tp:taxon-name></italic> Liu, Golovatch &amp; Tian, 2017 and <italic><tp:taxon-name><tp:taxon-name-part taxon-name-part-type="genus" reg="Trichopeltis">T.</tp:taxon-name-part> <tp:taxon-name-part taxon-name-part-type="species" reg="intricatus">intricatus</tp:taxon-name-part></tp:taxon-name></italic> Liu, Golovatch &amp; Tian, 2017, both from caves in southern China (<xref ref-type="bibr" rid="B23">Liu et al. 2017</xref>), since they all are distinguished by the presence of abundant long setae on the lateral face of the gonopodal coxae, and by highly complex gonopodal telopodites. However, <italic><tp:taxon-name><tp:taxon-name-part taxon-name-part-type="genus" reg="Trichopeltis">T.</tp:taxon-name-part> <tp:taxon-name-part taxon-name-part-type="species" reg="sutchariti">sutchariti</tp:taxon-name-part></tp:taxon-name></italic> sp. n. differs from them, <!--PageBreak--><!--PageBreak--><!--PageBreak-->as well from all other congeners in that its gonopodal telopodites are noticeably curved caudolaterad, and there is a strong, curved, laterally densely setose process (<bold>cxp</bold>) on each of the gonopodal coxae (Fig. <xref ref-type="fig" rid="F4">4</xref>).</p></tp:treatment-sec><tp:treatment-sec sec-type="description" id="SECID0EBFAG"><title>Description.</title><p>Length 13.9–15.2 (♂) or 14.2–14.5 mm (♀), width of midbody pro- and metazona 1.7–1.9 and 4.8–5.1 mm (♂) or 1.8–2.0 and 4.4–5.2 mm (♀), respectively.</p><p>
              <italic>Colouration</italic> of live animals uniformly whitish yellow (Fig. <xref ref-type="fig" rid="F1">1A</xref>), sometimes light red-brownish mid-dorsally (Fig. <xref ref-type="fig" rid="F1">1B</xref>); head, legs and venter whitish yellow to pallid, antennae light brown, increasingly infuscate distally; colouration in alcohol, after eight months of preservation, entirely pallid, only antennae still infuscate (brown) distally.</p><fig id="F1" position="float" orientation="portrait"><label>Figure 1.</label><caption><p>Habitus, live colouration of <italic><tp:taxon-name><tp:taxon-name-part taxon-name-part-type="genus" reg="Trichopeltis">Trichopeltis</tp:taxon-name-part> <tp:taxon-name-part taxon-name-part-type="species" reg="sutchariti">sutchariti</tp:taxon-name-part></tp:taxon-name></italic> sp. n., <bold>A</bold> ♀ paratype <bold>B</bold> ♂ holotype. Scale bar: 5 mm.</p></caption><graphic xmlns:xlink="http://www.w3.org/1999/xlink" xlink:href="zookeys-725-123-g001.jpg" position="float" orientation="portrait" xlink:type="simple" id="oo_177107.jpg"/></fig><p>
              <italic><tp:taxon-name><tp:taxon-name-part taxon-name-part-type="genus" reg="Clypeolabral">Clypeolabral</tp:taxon-name-part> <tp:taxon-name-part taxon-name-part-type="species" reg="region">region</tp:taxon-name-part></tp:taxon-name></italic> and vertex densely pilose, epicranial suture distinct. Antennae rather short and clavate (Figs <xref ref-type="fig" rid="F1">1B</xref>, <xref ref-type="fig" rid="F2">2A, B</xref>), reaching segment 3 (♂, ♀) when stretched laterally or ventrolaterally; in length, antennomere 6 &gt; 3 &gt; (4 = 2) &gt; 5; antennomeres 5–7 each with a compact apicodorsal group of bacilliform sensilla (Fig. <xref ref-type="fig" rid="F2">2C</xref>). Body with 20 segments (Fig. <xref ref-type="fig" rid="F1">1A, B</xref>), composed of collum plus 17 podous and one apodous ring, plus telson. In width, head &lt;&lt; collum &lt; segment 2 &lt;3 &lt; 4 &lt;5–17; thereafter body rapidly tapering towards telson (Fig. <xref ref-type="fig" rid="F3">3H</xref>).</p><fig id="F2" position="float" orientation="portrait"><label>Figure 2.</label><caption><p>
                  <italic><tp:taxon-name><tp:taxon-name-part taxon-name-part-type="genus" reg="Trichopeltis">Trichopeltis</tp:taxon-name-part> <tp:taxon-name-part taxon-name-part-type="species" reg="sutchariti">sutchariti</tp:taxon-name-part></tp:taxon-name></italic> sp. n., ♂ paratype. <bold>A, D</bold> anterior part of body, ventral and dorsal views, respectively <bold>B</bold> antenna, ventral view <bold>C</bold> bacilliform sensilla on antennomere 5, lateral view <bold>E</bold> prozona of segment 2, dorsal view <bold>H</bold> limbus of collum, dorsal view <bold>F</bold> midbody segment, dorsal view <bold>G</bold> cross-section of a midbody segment, caudal view <bold>I</bold> enlarged prozona and stricture between pro- and metazona of a midbody segment, dorsal view.</p></caption><graphic xmlns:xlink="http://www.w3.org/1999/xlink" xlink:href="zookeys-725-123-g002.jpg" position="float" orientation="portrait" xlink:type="simple" id="oo_177108.jpg"/></fig><fig id="F3" position="float" orientation="portrait"><label>Figure 3.</label><caption><p>
                  <italic><tp:taxon-name><tp:taxon-name-part taxon-name-part-type="genus" reg="Trichopeltis">Trichopeltis</tp:taxon-name-part> <tp:taxon-name-part taxon-name-part-type="species" reg="sutchariti">sutchariti</tp:taxon-name-part></tp:taxon-name></italic> sp. n., ♂ paratype. <bold>A</bold> segments 9–12, dorsal view <bold>B</bold> paraterga of segment 10, dorsal view <bold>C</bold> anterior edge of paraterga, dorsal view <bold>D</bold> paraterga, lateral view <bold>E</bold> metaterga of segment 9, dorsal view <bold>F</bold> setigerous tuberculations on metaterga, dorsal view <bold>G</bold> spherical knobs on metaterga, dorsal view <bold>H, I</bold> posterior part of body, dorsal and ventral views, respectively <bold>J, K</bold> gonopod, ventral and sublateral views, respectively <bold>L</bold> enlarged epiproct, dorsal view <bold>M</bold> enlarged prozona, dorsal view. SEM without metallic coating.</p></caption><graphic xmlns:xlink="http://www.w3.org/1999/xlink" xlink:href="zookeys-725-123-g003.jpg" position="float" orientation="portrait" xlink:type="simple" id="oo_177109.jpg"/></fig><p>
              <italic>Tegument</italic> dull, prozonae finely shagreened (Figs <xref ref-type="fig" rid="F2">2E, I</xref>, <xref ref-type="fig" rid="F3">3M</xref>); metaterga densely tuberculate and setose (Figs <xref ref-type="fig" rid="F2">2D, E, F</xref>, <xref ref-type="fig" rid="F3">3A, B, E, H</xref>). Fore and caudolateral margins of collum, as well as anterolateral, lateral and caudal margins of following paraterga evidently crenulate-lobulate, these lobulations being slightly larger at caudal margins of paraterga (Figs <xref ref-type="fig" rid="F2">2D</xref>, <xref ref-type="fig" rid="F3">3A, H</xref>).</p><p>
              <italic>Collum</italic> completely covering the head from above, regularly convex at fore margin, concave caudally, tuberculations arranged in 8–9 irregular transverse rows of evident setigerous knobs with abundant spherical granulations (Fig. <xref ref-type="fig" rid="F2">2D</xref>); caudal corner of paraterga narrowly rounded, declined ventrad, but not projecting beyond rear tergal margin (Fig. <xref ref-type="fig" rid="F2">2A</xref>).</p><p>
              <italic>Dorsum</italic> convex, postcollum paraterga flat, very broad and long, narrowly rounded laterally, evidently and regularly declivous and continuing the outline of dorsum; anterior edge straight, rib-shaped, forming a distinct shoulder, abundantly microgranulate and micropilose (Fig. <xref ref-type="fig" rid="F3">3C</xref>); tips of paraterga reaching level of venter, directed increasingly caudolaterad starting with segment 14, drawn behind rear tergal margin on segments 16–18 and strongly curved caudad on segment 19 (Fig. <xref ref-type="fig" rid="F3">3H</xref>); metatergal tuberculations arranged in 5–6 irregular transverse rows of small, round, setigerous knobs surrounded with abundant spherical granulations, these partly extending onto paraterga (Figs <xref ref-type="fig" rid="F2">2E, I</xref>, <xref ref-type="fig" rid="F3">3E, F, G</xref>); tergal setae rather short, slender and simple, mostly retained in caudal row on each metatergum (Fig. <xref ref-type="fig" rid="F2">2E</xref>), macrochaetae absent.</p><p>
              <italic>Limbus</italic> a row of simple, relatively short, tongue-shaped protuberances, abundantly microdenticulate apically (Fig. <xref ref-type="fig" rid="F2">2E, H</xref>). Ozopores invisible, pore formula untraceable. Pleurosternal carinae with complete crests only on segments 2 and 3 (♀) or with a sharp caudal tooth on segments 2 and 3, but segment 4 with a small rounded denticle (♂), thereafter absent.</p><p>
              <italic>Axial line</italic> absent. Stricture dividing pro- and metazonae broad, shallow and smooth, with abundant spherical granulations dorsally and microgranulate laterally (Fig. <xref ref-type="fig" rid="F3">3E</xref>).</p><!--PageBreak--><p>
              <italic>Epiproct</italic> (Fig. <xref ref-type="fig" rid="F3">3H, L</xref>) conical, flattened dorsoventrally, microtuberculate, with four strong apical papillae. Hypoproct roundly subtrapeziform (Fig. <xref ref-type="fig" rid="F3">3I</xref>), 1+1 caudal setae clearly separated, borne on small, but evident knobs.</p><p>
              <italic>Sterna</italic> usual, sparsely setose, without modifications, cross-impressions evident (Fig. <xref ref-type="fig" rid="F3">3I</xref>).</p><p>
              <italic>Legs</italic> very long and slender, without modifications (Figs <xref ref-type="fig" rid="F2">2G</xref>, <xref ref-type="fig" rid="F3">3I</xref>), ca. 1.3–1.4 times as long as paratergal width (♂, ♀) (Figs <xref ref-type="fig" rid="F1">1</xref>–<xref ref-type="fig" rid="F3">3</xref>); in length, femora = tarsi &gt;&gt; prefemora <!--PageBreak-->&gt; tibiae &gt; coxae and postfemora (Fig. <xref ref-type="fig" rid="F2">2G</xref>); gonapophyses on ♂ coxae 2 small cones; neither adenostyles nor tarsal brushes present. Gonopod aperture transversely ovoid, caudal and lateral margins thin, only slightly elevated (Fig. <xref ref-type="fig" rid="F2">2A</xref>).</p><!--PageBreak--><p>
              <italic>Gonopods</italic> (Figs <xref ref-type="fig" rid="F2">2A</xref>, <xref ref-type="fig" rid="F3">3J, K</xref>, <xref ref-type="fig" rid="F4">4</xref>) complex. Each coxa with a conspicuous, high, curved, laterally densely setose process (cxp). Telopodite stout, clearly curved caudolaterad (Fig. <xref ref-type="fig" rid="F3">3J</xref>), approximately twice as long as coxal process, divided by a notch, but compact apically (Fig. <xref ref-type="fig" rid="F4">4</xref>).</p><fig id="F4" position="float" orientation="portrait"><label>Figure 4.</label><caption><p>
                  <italic><tp:taxon-name><tp:taxon-name-part taxon-name-part-type="genus" reg="Trichopeltis">Trichopeltis</tp:taxon-name-part> <tp:taxon-name-part taxon-name-part-type="species" reg="sutchariti">sutchariti</tp:taxon-name-part></tp:taxon-name></italic> sp. n., ♂ holotype. <bold>A–E</bold> right gonopod, subfrontal, mesal (mirror image), sublateral, subcaudal and subfrontal views, respectively. Scale bar: 0.4 mm. Del. N. Likhitrakarn.</p></caption><graphic xmlns:xlink="http://www.w3.org/1999/xlink" xlink:href="zookeys-725-123-g004.jpg" position="float" orientation="portrait" xlink:type="simple" id="oo_177110.jpg"/></fig></tp:treatment-sec><tp:treatment-sec sec-type="remarks" id="SECID0E2PAG"><title>Remarks.</title><p>All five specimens were taken from a rather large population found on limestone rocks, as well as on tree trunks during the rainy season. It seems noteworthy that the surface structures illustrated in the new species, such as the sculpture of the prozonae and the shape of the limbus (Fig. <xref ref-type="fig" rid="F2">2H, I</xref>), perfectly match the findings of <xref ref-type="bibr" rid="B1">Akkari and Enghoff (2011)</xref> in other genera/species of the same family.</p></tp:treatment-sec><tp:treatment-sec><!--Section generated to contain objects referenced in tp:taxon-treatment.--><fig id="F5" position="float" orientation="portrait"><label>Figure 5.</label><caption><p>Distribution of 12 currently known species of <italic><tp:taxon-name><tp:taxon-name-part taxon-name-part-type="genus" reg="Trichopeltis">Trichopeltis</tp:taxon-name-part></tp:taxon-name></italic>. Open diamonds: <italic><tp:taxon-name><tp:taxon-name-part taxon-name-part-type="genus" reg="Trichopeltis">T.</tp:taxon-name-part> <tp:taxon-name-part taxon-name-part-type="species" reg="watsoni">watsoni</tp:taxon-name-part></tp:taxon-name></italic> Pocock, 1895; crossed open square: <italic><tp:taxon-name><tp:taxon-name-part taxon-name-part-type="genus" reg="Trichopeltis">T.</tp:taxon-name-part> <tp:taxon-name-part taxon-name-part-type="species" reg="latellai">latellai</tp:taxon-name-part></tp:taxon-name></italic> Golovatch, Geoffroy, Mauirès &amp; VandenSpiegel, 2010; open triangle: <italic><tp:taxon-name><tp:taxon-name-part taxon-name-part-type="genus" reg="Trichopeltis">T.</tp:taxon-name-part> <tp:taxon-name-part taxon-name-part-type="species" reg="doriae">doriae</tp:taxon-name-part></tp:taxon-name></italic> Pocock, 1895; filled circle: <italic><tp:taxon-name><tp:taxon-name-part taxon-name-part-type="genus" reg="Trichopeltis">T.</tp:taxon-name-part> <tp:taxon-name-part taxon-name-part-type="species" reg="feae">feae</tp:taxon-name-part></tp:taxon-name></italic> Pocock, 1895; inverted open triangle: <italic><tp:taxon-name><tp:taxon-name-part taxon-name-part-type="genus" reg="Trichopeltis">T.</tp:taxon-name-part> <tp:taxon-name-part taxon-name-part-type="species" reg="intricatus">intricatus</tp:taxon-name-part></tp:taxon-name></italic> Liu, Golovatch &amp; Tian, 2017; filled diamond: <italic><tp:taxon-name><tp:taxon-name-part taxon-name-part-type="genus" reg="Trichopeltis">T.</tp:taxon-name-part> <tp:taxon-name-part taxon-name-part-type="species" reg="bellus">bellus</tp:taxon-name-part></tp:taxon-name></italic> Liu, Golovatch &amp; Tian, 2017; inverted filled triangle: <italic><tp:taxon-name><tp:taxon-name-part taxon-name-part-type="genus" reg="Trichopeltis">T.</tp:taxon-name-part> <tp:taxon-name-part taxon-name-part-type="species" reg="reflexus">reflexus</tp:taxon-name-part></tp:taxon-name></italic> Liu, Golovatch &amp; Tian, 2017; filled triangle: <italic><tp:taxon-name><tp:taxon-name-part taxon-name-part-type="genus" reg="Trichopeltis">T.</tp:taxon-name-part> <tp:taxon-name-part taxon-name-part-type="species" reg="sutchariti">sutchariti</tp:taxon-name-part></tp:taxon-name></italic> sp. n.; crossed open diamond: <italic><tp:taxon-name><tp:taxon-name-part taxon-name-part-type="genus" reg="Trichopeltis">T.</tp:taxon-name-part> <tp:taxon-name-part taxon-name-part-type="species" reg="muratovi">muratovi</tp:taxon-name-part></tp:taxon-name></italic> Golovatch &amp; VandenSpiegel, 2017; filled squares: <italic><tp:taxon-name><tp:taxon-name-part taxon-name-part-type="genus" reg="Trichopeltis">T.</tp:taxon-name-part> <tp:taxon-name-part taxon-name-part-type="species" reg="cavernicola">cavernicola</tp:taxon-name-part></tp:taxon-name></italic> Golovatch, 2016; open squares: <italic><tp:taxon-name><tp:taxon-name-part taxon-name-part-type="genus" reg="Trichopeltis">T.</tp:taxon-name-part> <tp:taxon-name-part taxon-name-part-type="species" reg="kometis">kometis</tp:taxon-name-part></tp:taxon-name></italic> (Attems, 1938); asterisk: <italic><tp:taxon-name><tp:taxon-name-part taxon-name-part-type="genus" reg="Trichopeltis">T.</tp:taxon-name-part> <tp:taxon-name-part taxon-name-part-type="species" reg="bicolor">bicolor</tp:taxon-name-part></tp:taxon-name></italic> (Pocock, 1984).</p></caption><graphic xmlns:xlink="http://www.w3.org/1999/xlink" xlink:href="zookeys-725-123-g005.jpg" position="float" orientation="portrait" xlink:type="simple" id="oo_177111.jpg"/></fig></tp:treatment-sec><ref-list><ref id="B23"><mixed-citation xmlns:xlink="http://www.w3.org/1999/xlink" xlink:type="simple">
          <person-group><name name-style="western"><surname>Liu</surname><given-names>W</given-names></name><name name-style="western"><surname>Golovatch</surname><given-names>SI</given-names></name><name name-style="western"><surname>Tian</surname><given-names>M</given-names></name></person-group> (<year>2017</year>) <article-title>Three new cavernicolous species of the millipede genus <italic><tp:taxon-name><tp:taxon-name-part taxon-name-part-type="genus">Trichopeltis</tp:taxon-name-part></tp:taxon-name></italic> Pocock, 1894 (<tp:taxon-name><tp:taxon-name-part taxon-name-part-type="class">Diplopoda</tp:taxon-name-part></tp:taxon-name>: <tp:taxon-name><tp:taxon-name-part taxon-name-part-type="order">Polydesmida</tp:taxon-name-part></tp:taxon-name>: <tp:taxon-name><tp:taxon-name-part taxon-name-part-type="family">Cryptodesmidae</tp:taxon-name-part></tp:taxon-name>) from southern China.</article-title> <source>ZooKeys</source> <volume>710</volume>: <fpage>1</fpage>–<lpage>14</lpage>. <ext-link xlink:type="simple" ext-link-type="doi" xlink:href="10.3897/zookeys.710.20025">https://doi.org/10.3897/zookeys.710.20025</ext-link></mixed-citation></ref><ref id="B1"><mixed-citation xmlns:xlink="http://www.w3.org/1999/xlink" xlink:type="simple">
          <person-group><name name-style="western"><surname>Akkari</surname><given-names>N</given-names></name><name name-style="western"><surname>Enghoff</surname><given-names>H</given-names></name></person-group> (<year>2011</year>) <article-title>On some surface structures of potential taxonomic importance in families of the suborders <tp:taxon-name><tp:taxon-name-part taxon-name-part-type="suborder">Polydesmidea</tp:taxon-name-part></tp:taxon-name> and <tp:taxon-name><tp:taxon-name-part taxon-name-part-type="suborder">Dalodesmidea</tp:taxon-name-part></tp:taxon-name> (<tp:taxon-name><tp:taxon-name-part taxon-name-part-type="order">Polydesmida</tp:taxon-name-part></tp:taxon-name>, <tp:taxon-name><tp:taxon-name-part taxon-name-part-type="class">Diplopoda</tp:taxon-name-part></tp:taxon-name>).</article-title> <source>ZooKeys</source> <volume>156</volume>: <fpage>1</fpage>–<lpage>24</lpage>. <ext-link xlink:type="simple" ext-link-type="doi" xlink:href="10.3897/zookeys.156.2134">http://dx.doi.org/10.3897/zookeys.156.2134</ext-link></mixed-citation></ref></ref-list></tp:taxon-treatment>
